# Supplementary material for: Association of bovine major histocompatibility complex (BoLA) gene polymorphism with colostrum and milk microbiota of dairy cows during the first week of lactation
Source: Microbiome. 2018 Nov 12;6:203. doi: 10.1186/s40168-018-0586-1 (PMC6233267; doi:10.1186/s40168-018-0586-1)
Supplement: Supplementary file 2 — Table S1. Summary statistics for comparison of alpha-diversity of microbial communities. Table S2. Summary statistics for comparison of beta-diversity of microbial communities (PERMANOVA test statistics). Table S3. Summary statistics for repeated measurement analysis of bacterial communities. Table S4. Summary statistics for repeated measurement analysis of fungal communities. Table S5. NCBI blastn search result for selected bacterial OTUs. Table S6. Primer design and equences for barcoded PCR amplification of the V1-V2 regions of bacterial 16S rRNA genes. Table S7. Primer design and sequences for barcoded PCR amplification of the ITS2 of the eukaryotic ribosomal genes. Table S8. Metadata used for processing of 16S rRNA gene raw sequences, bioinformatics and statistical analyses of bacterial communities. Table S9. Metadata used for processing of ITS2 raw sequences, bioinformatics and statistical analyses of fungal communities. (XLSX 48 kb) [file 40168_2018_586_MOESM2_ESM.xlsx]

## Sheet: Table S1
Shannon's index of diversity, Bacterial communities														Shannon's index of diversity, Fungal communities
SAS Proc mixed														SAS Proc mixed
Model: Fixed factors (DIM, BstY, DIM*BstY); Random effect (Cow)														Model: Fixed factors (DIM, BstY, DIM*BstY); Random effect (Cow)
Respnse variables were subjected to BOX-COX power transformation														Respnse variables were subjected to BOX-COX power transformation prior to analysis
Type 3 Tests of Fixed Effects														Type 3 Tests of Fixed Effects
Effect	Num DF	Den DF	F Value	Pr > F										Effect	Num DF	Den DF	F Value	Pr > F
DIM	2	73	44.44	<.0001										DIM	2	42	18.95	<.0001
BstY	1	51	10.56	0.0021										BstY	1	34	3.21	0.0821
BstY*DIM	2	73	2.4	0.0982										BstY*DIM	2	42	0.19	0.8277
Differences of Least Squares Means														Differences of Least Squares Means
Effect	BstY	DIM	BstY	DIM	Estimate	Standard	DF	t Value	Pr > |t|	Adjustment	Adj P			Effect	BstY	DIM	BstY	DIM	Estimate	Standard	DF	t Value	Pr > |t|	Adjustment	Adj P
						Error														Error
DIM		Day.0		Day.1	-8.0933	1.3572	73	-5.96	<.0001	Tukey-Kramer	<.0001			DIM		Day.0		Day.1	-1.0441	0.2862	42	-3.65	0.0007	Tukey-Kramer	0.0021
DIM		Day.0		Day.6	-12.9554	1.3905	73	-9.32	<.0001	Tukey-Kramer	<.0001			DIM		Day.0		Day.6	0.5779	0.2805	42	2.06	0.0456	Tukey-Kramer	0.1106
DIM		Day.1		Day.6	-4.8621	1.3647	73	-3.56	0.0007	Tukey-Kramer	0.0019			DIM		Day.1		Day.6	1.622	0.2656	42	6.11	<.0001	Tukey-Kramer	<.0001
BstY	a		b		-5.096	1.5684	51	-3.25	0.0021	Tukey-Kramer	0.0021			BstY	a		b		-0.406	0.2266	34	-1.79	0.0821	Tukey-Kramer	0.0821

## Sheet: Table S2
Summary statistics for PERMANOVA of bacterial communities										Summary statistics for PERMANOVA of fungal communities
Factors										Factors
Name	Abbrev.	Type	Levels							Name	Abbrev.	Type	Levels
BstY	Bs	Fixed	2							BstY	Bs	Fixed	2
DIM	DI	Fixed	3							DIM	DI	Fixed	3
CowID	Co	Random	53							CowID	Co	Random	53
PERMANOVA table of results (Bray-Curtis - Overall)										PERMANOVA table of results (Bray-Curtis - Overall)
						Unique										Unique
Source	df	SS	MS	Pseudo-F	P(perm)	perms				Source	df	SS	MS	Pseudo-F	P(perm)	perms
Bs	1	1.0944	1.0944	5.2273	0.0001	9872				DI	2	2.3103	1.1551	5.102	0.0001	9867
DI	2	5.7803	2.8901	15.516	0.0001	9898				Bs	1	0.29292	0.29292	1.2036	0.1941	9865
Co(Bs)	51	10.803	0.21182	1.1372	0.0069	9488				Co(Bs)	34	8.3694	0.24616	1.0872	0.0801	9554
BsxDI	2	1.4035	0.70174	3.7673	0.0001	9878				DIxBs	2	0.60916	0.30458	1.3453	0.0555	9855
Res	75	13.97	0.18627							Res	42	9.5092	0.22641
Total	131	33.725								Total	81	21.353
PERMANOVA table of results (Bray-Curtis - Day 0)										PERMANOVA table of results (Bray-Curtis - Day 0)
						Unique										Unique
Source	df	SS	MS	Pseudo-F	P(perm)	perms				Source	df	SS	MS	Pseudo-F	P(perm)	perms
Bs	1	2.2305	2.2305	11.321	0.0001	9903				Bs	1	0.34683	0.34683	1.5113	0.0703	9874
Res	41	8.0779	0.19702							Res	21	4.8193	0.22949
Total	42	10.308								Total	22	5.1661
PERMANOVA table of results (Bray-Curtis - Day 1)										PERMANOVA table of results (Bray-Curtis - Day 1)
						Unique										Unique
Source	df	SS	MS	Pseudo-F	P(perm)	perms				Source	df	SS	MS	Pseudo-F	P(perm)	perms
Bs	1	0.23122	0.23122	1.1112	0.2293	9856				Bs	1	0.32236	0.32236	1.5701	0.0318	9874
Res	44	9.1555	0.20808							Res	26	5.338	0.20531
Total	45	9.3867								Total	27	5.6604
PERMANOVA table of results (Bray-Curtis - Day 6)										PERMANOVA table of results (Bray-Curtis - Day 6)
						Unique										Unique
Source	df	SS	MS	Pseudo-F	P(perm)	perms				Source	df	SS	MS	Pseudo-F	P(perm)	perms
Bs	1	0.15526	0.15526	0.84427	0.6823	9859				Bs	1	0.3106	0.3106	1.1666	0.2207	9862
Res	41	7.5396	0.18389							Res	29	7.7214	0.26625
Total	42	7.6949								Total	30	8.032
PERMANOVA table of results (Jaccard - Overall)										PERMANOVA table of results (Jaccard - Overall)
						Unique										Unique
Source	df	SS	MS	Pseudo-F	P(perm)	perms				Source	df	SS	MS	Pseudo-F	P(perm)	perms
Bs	1	1.1103	1.1103	3.4598	0.0001	9815				DI	2	2.3763	1.1882	3.7554	0.0001	9869
DI	2	4.8046	2.4023	7.9443	0.0001	9833				Bs	1	0.38192	0.38192	1.1559	0.1911	9835
Co(Bs)	51	16.468	0.3229	1.0678	0.0074	9066				Co(Bs)	34	11.312	0.33271	1.0516	0.1235	9371
BsxDI	2	1.5107	0.75537	2.498	0.0001	9790				DIxBs	2	0.75124	0.37562	1.1872	0.1244	9841
Res	75	22.679	0.30239							Res	42	13.288	0.31639
Total	131	47.15								Total	81	28.329
PERMANOVA table of results (Jaccard - Day 0)										PERMANOVA table of results (Jaccard - Day 0)
						Unique										Unique
Source	df	SS	MS	Pseudo-F	P(perm)	perms				Source	df	SS	MS	Pseudo-F	P(perm)	perms
Bs	1	2.0032	2.0032	6.5482	0.0001	9867				Bs	1	0.41032	0.41032	1.3039	0.1127	9831
Res	41	12.542	0.30591							Res	21	6.6083	0.31468
Total	42	14.546								Total	22	7.0186
PERMANOVA table of results (Jaccard - Day 1)										PERMANOVA table of results (Jaccard - Day 1)
						Unique										Unique
Source	df	SS	MS	Pseudo-F	P(perm)	perms				Source	df	SS	MS	Pseudo-F	P(perm)	perms
Bs	1	0.36755	0.36755	1.1213	0.1388	9738				Bs	1	0.40618	0.40618	1.4072	0.0329	9867
Res	44	14.423	0.32779							Res	26	7.505	0.28865
Total	45	14.79								Total	27	7.9112
PERMANOVA table of results (Jaccard - Day 6)										PERMANOVA table of results (Jaccard - Day 6)
						Unique										Unique
Source	df	SS	MS	Pseudo-F	P(perm)	perms				Source	df	SS	MS	Pseudo-F	P(perm)	perms
Bs	1	0.2728	0.2728	0.92166	0.6837	9755				Bs	1	0.35253	0.35253	0.98522	0.5073	9818
Res	41	12.136	0.29599							Res	29	10.377	0.35782
Total	42	12.408								Total	30	10.729

## Sheet: Table S3
Genus	Contrast	BstY	Lo	Hi	Estimate	SE	df	t.ratio	p.value	padj
Staphylococcus	Day.0 - Day.1	a	-0.894146	0.588137	-0.153005	0.378134	119	-0.404631	0.913779	1
Staphylococcus	Day.0 - Day.6	a	0.644978	2.44342	1.5442	0.458787	119	3.36583	0.00293362	0.00880087
Staphylococcus	Day.1 - Day.6	a	0.821316	2.57309	1.6972	0.446882	119	3.79788	0.000672933	0.00269173
Staphylococcus	Day.0 - Day.1	b	-0.460407	1.05025	0.294921	0.385371	119	0.76529	0.724971	1
Staphylococcus	Day.0 - Day.6	b	1.3205	3.02168	2.17109	0.433974	119	5.00281	5.87382e-06	7.04858e-05
Staphylococcus	Day.1 - Day.6	b	1.0695	2.68284	1.87617	0.411567	119	4.5586	3.72489e-05	0.000223494
Fusobacterium	Day.0 - Day.1	a	0.32276	2.75635	1.53956	0.620814	119	2.4799	0.0383701	0.230221
Fusobacterium	Day.0 - Day.6	a	1.30133	3.48532	2.39333	0.557141	119	4.29573	0.000105451	0.00126541
Fusobacterium	Day.1 - Day.6	a	-0.252545	1.96009	0.853771	0.564447	119	1.51258	0.288683	0.69284
Fusobacterium	Day.0 - Day.1	b	-0.103702	2.57879	1.23754	0.684308	119	1.80846	0.171203	0.51361
Fusobacterium	Day.0 - Day.6	b	0.193802	2.51233	1.35307	0.591461	119	2.28767	0.0614233	0.245693
Fusobacterium	Day.1 - Day.6	b	-1.06498	1.29602	0.115524	0.602296	119	0.191806	0.979926	1
Streptococcus	Day.0 - Day.1	a	1.16541	2.23199	1.6987	0.272087	119	6.24321	2.05015e-08	2.46017e-07
Streptococcus	Day.0 - Day.6	a	0.944462	2.06982	1.50714	0.287081	119	5.24988	2.01094e-06	1.20656e-05
Streptococcus	Day.1 - Day.6	a	-0.799037	0.415925	-0.191556	0.309939	119	-0.618043	0.810542	1
Streptococcus	Day.0 - Day.1	b	0.307228	1.50822	0.907725	0.306376	119	2.96278	0.0102234	0.0408934
Streptococcus	Day.0 - Day.6	b	0.248286	1.43194	0.840115	0.301954	119	2.78226	0.0171499	0.0514498
Streptococcus	Day.1 - Day.6	b	-0.653012	0.517792	-0.0676103	0.298675	119	-0.226368	0.972154	1
Unclass_Clostridiales	Day.0 - Day.1	a	-1.58712	-0.662804	-1.12496	0.235796	119	-4.77092	1.56127e-05	0.000187352
Unclass_Clostridiales	Day.0 - Day.6	a	-1.02839	-0.165316	-0.596855	0.220173	119	-2.71085	0.020889	0.125334
Unclass_Clostridiales	Day.1 - Day.6	a	0.0769179	0.979301	0.528109	0.2302	119	2.29414	0.0604909	0.241964
Unclass_Clostridiales	Day.0 - Day.1	b	-0.718692	0.176013	-0.271339	0.228241	119	-1.18883	0.462145	1
Unclass_Clostridiales	Day.0 - Day.6	b	-0.265681	0.467356	0.100837	0.186999	119	0.539239	0.852144	1
Unclass_Clostridiales	Day.1 - Day.6	b	-0.0290133	0.773366	0.372177	0.204689	119	1.81826	0.168018	0.504055
Enterococcus	Day.0 - Day.1	a	2.17849	3.78804	2.98326	0.410599	119	7.26563	1.26353e-10	1.51623e-09
Enterococcus	Day.0 - Day.6	a	0.825519	2.60909	1.7173	0.454993	119	3.77436	0.000731573	0.00367678
Enterococcus	Day.1 - Day.6	a	-1.94947	-0.582446	-1.26596	0.34873	119	-3.63019	0.00121057	0.00367678
Enterococcus	Day.0 - Day.1	b	0.113481	1.83868	0.976078	0.440101	119	2.21785	0.0722718	0.173452
Enterococcus	Day.0 - Day.6	b	-1.21359	0.705982	-0.253806	0.489688	119	-0.518302	0.862571	1
Enterococcus	Day.1 - Day.6	b	-1.89458	-0.565194	-1.22988	0.339128	119	-3.62661	0.00122559	0.00367678
Bacteroides	Day.0 - Day.1	a	1.59103	2.73065	2.16084	0.29072	119	7.43273	5.35291e-11	6.42349e-10
Bacteroides	Day.0 - Day.6	a	1.39763	2.52842	1.96303	0.288468	119	6.80501	1.30038e-09	7.80226e-09
Bacteroides	Day.1 - Day.6	a	-0.815147	0.419522	-0.197813	0.314967	119	-0.628043	0.805021	1
Bacteroides	Day.0 - Day.1	b	-0.207079	1.18055	0.486736	0.353988	119	1.37501	0.357238	1
Bacteroides	Day.0 - Day.6	b	-0.350397	0.965537	0.30757	0.335697	119	0.916212	0.631154	1
Bacteroides	Day.1 - Day.6	b	-0.76946	0.411127	-0.179166	0.30117	119	-0.594901	0.82312	1
Unclass.Ruminococcaceae	Day.0 - Day.1	a	-0.700791	0.305876	-0.197457	0.256803	119	-0.768907	0.722773	1
Unclass.Ruminococcaceae	Day.0 - Day.6	a	-0.851994	-0.0645154	-0.458255	0.200887	119	-2.28115	0.0623742	0.374245
Unclass.Ruminococcaceae	Day.1 - Day.6	a	-0.73816	0.216565	-0.260798	0.243552	119	-1.07081	0.534015	1
Unclass.Ruminococcaceae	Day.0 - Day.1	b	-1.0551	0.0496216	-0.502739	0.281817	119	-1.78392	0.179371	0.717483
Unclass.Ruminococcaceae	Day.0 - Day.6	b	-1.14508	-0.27805	-0.711567	0.221182	119	-3.21711	0.00471858	0.056623
Unclass.Ruminococcaceae	Day.1 - Day.6	b	-0.655483	0.237829	-0.208827	0.227886	119	-0.916368	0.631055	1
Corynebacterium	Day.0 - Day.1	a	-3.98414	-2.36124	-3.17269	0.414005	119	-7.66342	1.62099e-11	1.94519e-10
Corynebacterium	Day.0 - Day.6	a	-2.56808	-0.897372	-1.73272	0.4262	119	-4.06552	0.000253435	0.00101374
Corynebacterium	Day.1 - Day.6	a	0.803847	2.07609	1.43997	0.324552	119	4.43679	6.06368e-05	0.000363821
Corynebacterium	Day.0 - Day.1	b	-0.620151	0.623201	0.00152519	0.317182	119	0.00480857	0.999987	1
Corynebacterium	Day.0 - Day.6	b	0.0497661	1.33652	0.693143	0.328253	119	2.11161	0.0917783	0.220268
Corynebacterium	Day.1 - Day.6	b	0.109247	1.27399	0.691618	0.297128	119	2.32768	0.0558451	0.167535
Acinetobacter	Day.0 - Day.1	a	-3.25259	-1.64139	-2.44699	0.411021	119	-5.95343	8.1453e-08	4.88718e-07
Acinetobacter	Day.0 - Day.6	a	-4.22804	-2.65791	-3.44297	0.400544	119	-8.59574	1.7486e-13	2.09832e-12
Acinetobacter	Day.1 - Day.6	a	-1.68044	-0.311536	-0.995987	0.34921	119	-2.85212	0.0140832	0.0469452
Acinetobacter	Day.0 - Day.1	b	-0.727503	0.717883	-0.00480983	0.368721	119	-0.0130446	0.999906	1
Acinetobacter	Day.0 - Day.6	b	-1.56926	-0.258985	-0.914123	0.334255	119	-2.73481	0.0195605	0.0469452
Acinetobacter	Day.1 - Day.6	b	-1.55685	-0.261777	-0.909313	0.330376	119	-2.75236	0.0186359	0.0469452
Butyrivibrio	Day.0 - Day.1	a	-2.86573	-1.65544	-2.26058	0.308748	119	-7.32178	9.47424e-11	1.13691e-09
Butyrivibrio	Day.0 - Day.6	a	-1.98041	-0.718113	-1.34926	0.322016	119	-4.19006	0.000158359	0.000950152
Butyrivibrio	Day.1 - Day.6	a	0.329692	1.49295	0.91132	0.296749	119	3.07101	0.00740294	0.0222088
Butyrivibrio	Day.0 - Day.1	b	-1.01039	-0.0205188	-0.515455	0.252519	119	-2.04126	0.106893	0.256543
Butyrivibrio	Day.0 - Day.6	b	-0.235579	0.722805	0.243613	0.244486	119	0.996431	0.580558	1
Butyrivibrio	Day.1 - Day.6	b	0.282939	1.2352	0.759069	0.242923	119	3.12472	0.00628542	0.0222088
Stenotrophomonas	Day.0 - Day.1	a	-1.94843	-0.596966	-1.2727	0.344761	119	-3.69154	0.000978768	0.00587261
Stenotrophomonas	Day.0 - Day.6	a	-1.94802	-0.941031	-1.44452	0.256884	119	-5.62326	3.76737e-07	4.52085e-06
Stenotrophomonas	Day.1 - Day.6	a	-0.644935	0.301281	-0.171827	0.241382	119	-0.711847	0.756979	1
Stenotrophomonas	Day.0 - Day.1	b	0.227902	1.47263	0.850267	0.317533	119	2.67773	0.0228562	0.0685685
Stenotrophomonas	Day.0 - Day.6	b	-0.304212	0.516089	0.105939	0.209261	119	0.506252	0.868441	1
Stenotrophomonas	Day.1 - Day.6	b	-1.20116	-0.2875	-0.744328	0.233075	119	-3.19351	0.00508038	0.0203215
Sphingobacterium	Day.0 - Day.1	a	-2.49285	-0.471058	-1.48195	0.515762	119	-2.87332	0.013255	0.031812
Sphingobacterium	Day.0 - Day.6	a	-5.31218	-3.46643	-4.38931	0.470854	119	-9.322	6.10623e-14	7.32747e-13
Sphingobacterium	Day.1 - Day.6	a	-3.95504	-1.85967	-2.90735	0.534534	119	-5.43904	8.67668e-07	2.603e-06
Sphingobacterium	Day.0 - Day.1	b	-1.70896	0.33355	-0.687705	0.521048	119	-1.31985	0.386996	0.773992
Sphingobacterium	Day.0 - Day.6	b	-4.59389	-2.77377	-3.68383	0.464318	119	-7.93386	3.97327e-12	2.38396e-11
Sphingobacterium	Day.1 - Day.6	b	-3.99693	-1.99532	-2.99613	0.510616	119	-5.86766	1.21771e-07	4.87084e-07

## Sheet: Table S4
Genus	Contrast	BstY	Lo	Hi	Estimate	SE	df	t.ratio	p.value	padj
Alternaria	Day.0 - Day.1	a	0.823081	2.15692	1.49	0.340264	69	4.37895	0.000121866	0.000731197
Alternaria	Day.0 - Day.6	a	0.892345	2.65572	1.77403	0.44984	69	3.9437	0.000551732	0.0016552
Alternaria	Day.1 - Day.6	a	-0.571626	1.13969	0.284031	0.436559	69	0.650612	0.792646	0.951175
Alternaria	Day.0 - Day.1	b	-0.503983	0.679813	0.0879149	0.301989	69	0.29112	0.954388	0.954388
Alternaria	Day.0 - Day.6	b	-0.494205	1.14306	0.324428	0.41767	69	0.776758	0.718473	0.951175
Alternaria	Day.1 - Day.6	b	-0.429786	0.902813	0.236513	0.339949	69	0.695733	0.766772	0.951175
Aspergillus	Day.0 - Day.1	a	-1.80636	-0.236258	-1.02131	0.400536	69	-2.54985	0.0343205	0.0411846
Aspergillus	Day.0 - Day.6	a	0.244238	1.84846	1.04635	0.409241	69	2.55681	0.0337296	0.0411846
Aspergillus	Day.1 - Day.6	a	1.22443	2.91089	2.06766	0.430219	69	4.80606	2.5642e-05	0.000153852
Aspergillus	Day.0 - Day.1	b	-0.618846	0.714064	0.0476093	0.340028	69	0.140016	0.989252	0.989252
Aspergillus	Day.0 - Day.6	b	0.846243	2.22955	1.53789	0.352884	69	4.35808	0.000131267	0.000393802
Aspergillus	Day.1 - Day.6	b	0.738753	2.24182	1.49029	0.383435	69	3.88667	0.000668024	0.00133605
Unclass_Capnodiales	Day.0 - Day.1	a	-0.457413	1.45987	0.501228	0.489102	69	1.02479	0.563867	0.962711
Unclass_Capnodiales	Day.0 - Day.6	a	-0.885094	1.6562	0.385554	0.64829	69	0.594724	0.823405	0.962711
Unclass_Capnodiales	Day.1 - Day.6	a	-0.978941	0.747593	-0.115674	0.440442	69	-0.262632	0.962711	0.962711
Unclass_Capnodiales	Day.0 - Day.1	b	-1.12962	0.683991	-0.222812	0.462655	69	-0.481594	0.880231	0.962711
Unclass_Capnodiales	Day.0 - Day.6	b	-1.04349	1.4497	0.203107	0.636017	69	0.319342	0.945382	0.962711
Unclass_Capnodiales	Day.1 - Day.6	b	-0.416313	1.26815	0.425919	0.42971	69	0.991177	0.584892	0.962711
Candida	Day.0 - Day.1	a	-0.409502	1.82384	0.707167	0.569729	69	1.24123	0.433239	0.519887
Candida	Day.0 - Day.6	a	-1.74415	0.224144	-0.760004	0.502116	69	-1.5136	0.290884	0.436326
Candida	Day.1 - Day.6	a	-2.50582	-0.428522	-1.46717	0.529922	69	-2.76865	0.0195291	0.0390582
Candida	Day.0 - Day.1	b	-0.754434	1.72478	0.485173	0.632452	69	0.76713	0.724314	0.724314
Candida	Day.0 - Day.6	b	-2.74465	-0.603177	-1.67392	0.546295	69	-3.06412	0.00863706	0.0259112
Candida	Day.1 - Day.6	b	-3.21171	-1.10646	-2.15909	0.537054	69	-4.02025	0.000425731	0.00255438
Cryptococcus	Day.0 - Day.1	a	-2.54096	2.5715	0.0152687	1.3042	69	0.0117074	0.999924	0.999924
Cryptococcus	Day.0 - Day.6	a	-1.6442	5.6354	1.9956	1.85704	69	1.07461	0.532939	0.670342
Cryptococcus	Day.1 - Day.6	a	0.0369007	3.92376	1.98033	0.991545	69	1.99722	0.120524	0.241047
Cryptococcus	Day.0 - Day.1	b	-5.00514	-0.222729	-2.61393	1.22	69	-2.14256	0.0887702	0.241047
Cryptococcus	Day.0 - Day.6	b	-1.65513	5.3455	1.84518	1.78588	69	1.03321	0.558619	0.670342
Cryptococcus	Day.1 - Day.6	b	2.53636	6.38188	4.45912	0.981001	69	4.54548	6.69211e-05	0.000401526
Penicillium	Day.0 - Day.1	a	0.100954	1.99937	1.05016	0.48429	69	2.16846	0.0839044	0.251713
Penicillium	Day.0 - Day.6	a	0.537932	2.55076	1.54434	0.513476	69	3.00763	0.010142	0.0608518
Penicillium	Day.1 - Day.6	a	-0.482677	1.47104	0.494181	0.498397	69	0.991541	0.584664	0.803209
Penicillium	Day.0 - Day.1	b	-1.47546	0.756174	-0.35964	0.569293	69	-0.631731	0.803209	0.803209
Penicillium	Day.0 - Day.6	b	-0.747168	1.61358	0.433206	0.602232	69	0.719335	0.752922	0.803209
Penicillium	Day.1 - Day.6	b	-0.270566	1.85626	0.792847	0.542558	69	1.46131	0.315779	0.631558

## Sheet: Table S5
OTU ID	NCBI blastn search result	BLASTN bit-scores	Query coverage	E value	Identitity
OTU2	Staphylococcus chromogenes	586	1	2e-167	0.99
OTU109	Staphylococcus equorum	595	1	4e-170	1
OTU3	Staphylococcus gallinarum	592	1	5e-169	1
OTU9	Staphylococcus sciuri	592	1	5e-169	0.99
OTU21	Staphylococcus haemolyticus	595	1	4e-170	1
OTU124	Streptococcus equinus	582	1	3e-166	0.99
OTU1	Streptococcus dysgalactiae	592	1	5e-169	1
OTU75	Sphingobacterium daejeonense	588	1	7e-168	1
OTU45	Sphingobacterium alimentarium	592	1	5e-169	1
OTU272	Sphingobacterium composti	553	1	2e-157	0.98
OTU93	Sphingobacterium hotanense	566	0.95	3e-161	1

## Sheet: Table S6
Primer set for barcoded PCR amplification of the V1-V2 regions of the 16S rRNA gene
5' Illumina Adapter	Golay Barcode	Forward Primer Pad	Forward Primer Linker	27 Forward Primer	Forward PCR primer
AATGATACGGCGACCACCGAGATCTACAC	XXXXXXXXXXXX	TATGGTAATT	GT	AGAGTTTGATYMTGGCTCAG	AATGATACGGCGACCACCGAGATCTACACXXXXXXXXXXXXTATGGTAATTGTAGAGTTTGATYMTGGCTCAG
RC of Illumina 3' Adapter	Reverse Primer Pad	Reverse Primer Linker	357 Reverse Primer	Reverse PCR primer
CAAGCAGAAGACGGCATACGAGAT	AGTCAGTCAG	CC	CTGCTGCCTYCCGTA	CAAGCAGAAGACGGCATACGAGATAGTCAGTCAGCCCTGCTGCCTYCCGTA
Primer sets for sequencing reaction
Forward Primer Pad	Forward Primer Linker	27 Forward Primer	Read 1 Sequencing Primer (V1-Forward)
TATGGTAATT	GT	AGAGTTTGATYMTGGCTCAG	TG+G +TAA TT+G TAG +AGT +TTG ATY MTG GCT CAG (+: indicates Locked Nucleic Acids (LNA) with increased hybridization properties and melting temperature)
Reverse Primer Pad	Reverse Primer Linker	357 Reverse Primer	Read 2 Sequencing Primer (V2 Reverse)
AGTCAGTCAG	CC	CTGCTGCCTYCCGTA	AGTCAGTCAGCCCTGCTGCCTYCCGTA
5' Illumina Adapter			Index sequencing primer
AATGATACGGCGACCACCGAGATCTACAC			AATGAT+ACGGCGA+CCACCGAGATCT+ACAC

## Sheet: Table S7
Primer set for barcoded PCR amplification of the ITS2 of the eukaryotic ribosomal genes
5' Illumina Adapter	Forward Primer Pad	Forward Primer Linker	ITS3 Forward primer	Forward PCR primer
AATGATACGGCGACCACCGAGATCTACAC	TATGGTAATT	GT	GCATCGATGAAGAACGCAGC	AATGATACGGCGACCACCGAGATCTACACTATGGTAATTGTGCATCGATGAAGAACGCAGC
RC of Illumina 3' Adapter	Golay Barcode	Reverse Primer Pad	Reverse Primer Linker	ITS4 Reverse Primer	Reverse PCR primer
CAAGCAGAAGACGGCATACGAGAT	XXXXXXXXXXXX	AGTCAGTCAG	CC	TCCTCCGCTTATTGATATGC	CAAGCAGAAGACGGCATACGAGATTCCCTTGTCTCCAGTCAGTCAGCCTCCTCCGCTTATTGATATGC
Primer sets for sequencing reaction
Forward Primer Pad	Forward Primer Linker	ITS3 Forward primer	ITS3 Forward Sequencing Primer
TATGGTAATT	GT	GCATCGATGAAGAACGCAGC	TAT GGT AAT +TGT GCA TCG ATG A+A+G AAC GCA GC		(+: indicates Locked Nucleic Acids (LNA) with increased hybridization properties and melting temperature)
Reverse Primer Pad	Reverse Primer Linker	ITS4 Reverse primer	ITS4 Reverse Sequencing Primer
AGTCAGTCAG	CC	TCCTCCGCTTATTGATATGC	AGTCAGTCAGCCTCCTCCGCTTATTGATATGC
RC of Reverse Primer	RC of Reverse Primer Linker	RC of Reverse Primer Pad	Index Sequence Primer
GCATATCAATAAGCGGAGGA	GG	CTGACTGACT	GCA TAT CAA TAA GCG GAG GAG GCT GAC T+GA CT		(+: indicates Locked Nucleic Acids (LNA) with increased hybridization properties and melting temperature)

## Sheet: Table S8
#SampleID	BarcodeSequence	LinkerPrimerSequence	CowID	DIM	BstY
C.254	GGTCTCCTACAG	TATGGTAATTGTACTCCTACGGGAGGCAG	Cow.1582	Day.1	b
C.4	CACTACGCTAGA	TATGGTAATTGTACTCCTACGGGAGGCAG	Cow.1582	Day.6	b
C.151	CACCTTACCTTA	TATGGTAATTGTACTCCTACGGGAGGCAG	Cow.1632	Day.6	a
C.267	AACCAAACTCGA	TATGGTAATTGTACTCCTACGGGAGGCAG	Cow.1632	Day.1	a
C.42	CAAATTCGGGAT	TATGGTAATTGTACTCCTACGGGAGGCAG	Cow.1632	Day.0	a
C.188	ATTTAGGACGAC	TATGGTAATTGTACTCCTACGGGAGGCAG	Cow.1661	Day.6	a
C.192	ATTAAGCCTGGA	TATGGTAATTGTACTCCTACGGGAGGCAG	Cow.1661	Day.0	a
C.198	GCAGATTTCCAG	TATGGTAATTGTACTCCTACGGGAGGCAG	Cow.1661	Day.1	a
C.20	ACCATAGCTCCG	TATGGTAATTGTACTCCTACGGGAGGCAG	Cow.1680	Day.0	a
C.232	GTAGGTGCTTAC	TATGGTAATTGTACTCCTACGGGAGGCAG	Cow.1680	Day.1	a
C.169	TGTAAGACTTGG	TATGGTAATTGTACTCCTACGGGAGGCAG	Cow.1772	Day.6	b
C.184	TTCCTAGGCCAG	TATGGTAATTGTACTCCTACGGGAGGCAG	Cow.1772	Day.1	b
C.262	TAACGCTGTGTG	TATGGTAATTGTACTCCTACGGGAGGCAG	Cow.1795	Day.1	a
C.3	GCGATATATCGC	TATGGTAATTGTACTCCTACGGGAGGCAG	Cow.1795	Day.6	a
C.34	CGAGGGAAAGTC	TATGGTAATTGTACTCCTACGGGAGGCAG	Cow.1795	Day.0	a
C.158	ACGGGTCATCAT	TATGGTAATTGTACTCCTACGGGAGGCAG	Cow.1811	Day.6	b
C.180	CGTAGGTAGAGG	TATGGTAATTGTACTCCTACGGGAGGCAG	Cow.1811	Day.1	b
C.233	CAACACATGCTG	TATGGTAATTGTACTCCTACGGGAGGCAG	Cow.1811	Day.0	b
C.153	TATGTGCCGGCT	TATGGTAATTGTACTCCTACGGGAGGCAG	Cow.1838	Day.6	b
C.236	AGGTGAGTTCTA	TATGGTAATTGTACTCCTACGGGAGGCAG	Cow.1838	Day.1	b
C.9	ACGAGACTGATT	TATGGTAATTGTACTCCTACGGGAGGCAG	Cow.1838	Day.0	b
C.209	GCGTTGCAAACT	TATGGTAATTGTACTCCTACGGGAGGCAG	Cow.1841	Day.6	a
C.150	AGCTATGTATGG	TATGGTAATTGTACTCCTACGGGAGGCAG	Cow.1878	Day.6	b
C.263	TTCTCCATCACA	TATGGTAATTGTACTCCTACGGGAGGCAG	Cow.1878	Day.1	b
C.47	CTGCTATTCCTC	TATGGTAATTGTACTCCTACGGGAGGCAG	Cow.1878	Day.0	b
C.103	GTTATCGCATGG	TATGGTAATTGTACTCCTACGGGAGGCAG	Cow.1926	Day.6	b
C.105	GCTTGAGCTTGA	TATGGTAATTGTACTCCTACGGGAGGCAG	Cow.1926	Day.1	b
C.115	AGCTGTCAAGCT	TATGGTAATTGTACTCCTACGGGAGGCAG	Cow.1926	Day.0	b
C.16	GCGTTCTAGCTG	TATGGTAATTGTACTCCTACGGGAGGCAG	Cow.2010	Day.0	a
C.210	CGCTCACAGAAT	TATGGTAATTGTACTCCTACGGGAGGCAG	Cow.2010	Day.1	a
C.242	GTTCGGTGTCCA	TATGGTAATTGTACTCCTACGGGAGGCAG	Cow.2019	Day.1	a
C.26	GAATACCAAGTC	TATGGTAATTGTACTCCTACGGGAGGCAG	Cow.2019	Day.0	a
C.18	ACCAGTGACTCA	TATGGTAATTGTACTCCTACGGGAGGCAG	Cow.2029	Day.0	a
C.183	CTATCATCCTCA	TATGGTAATTGTACTCCTACGGGAGGCAG	Cow.2029	Day.1	a
C.173	GCATAGCATCAA	TATGGTAATTGTACTCCTACGGGAGGCAG	Cow.2042	Day.6	a
C.256	CTTGAGAAATCG	TATGGTAATTGTACTCCTACGGGAGGCAG	Cow.2042	Day.1	a
C.71	TACAGCGCATAC	TATGGTAATTGTACTCCTACGGGAGGCAG	Cow.2042	Day.0	a
C.61	GTGTTGTCGTGC	TATGGTAATTGTACTCCTACGGGAGGCAG	Cow.2044	Day.6	b
C.75	TATACCGCTGCG	TATGGTAATTGTACTCCTACGGGAGGCAG	Cow.2044	Day.1	b
C.76	TGCGCTGAATGT	TATGGTAATTGTACTCCTACGGGAGGCAG	Cow.2044	Day.0	b
C.87	TACGAGCCCTAA	TATGGTAATTGTACTCCTACGGGAGGCAG	Cow.2106	Day.6	b
C.88	CATTCGTGGCGT	TATGGTAATTGTACTCCTACGGGAGGCAG	Cow.2106	Day.0	b
C.260	AGCTGCACCTAA	TATGGTAATTGTACTCCTACGGGAGGCAG	Cow.2123	Day.1	a
C.35	GAACACTTTGGA	TATGGTAATTGTACTCCTACGGGAGGCAG	Cow.2123	Day.0	a
C.1	TCCCTTGTCTCC	TATGGTAATTGTACTCCTACGGGAGGCAG	Cow.2136	Day.6	a
C.114	GCCTAGCCCAAT	TATGGTAATTGTACTCCTACGGGAGGCAG	Cow.2147	Day.6	b
C.132	TTCTCTCGACAT	TATGGTAATTGTACTCCTACGGGAGGCAG	Cow.2147	Day.1	b
C.10	AGTCGAACGAGG	TATGGTAATTGTACTCCTACGGGAGGCAG	Cow.2148	Day.0	a
C.167	TGCCGTATGCCA	TATGGTAATTGTACTCCTACGGGAGGCAG	Cow.2148	Day.6	a
C.197	GGTTCCATTAGG	TATGGTAATTGTACTCCTACGGGAGGCAG	Cow.2151	Day.1	b
C.203	ACTGATGGCCTC	TATGGTAATTGTACTCCTACGGGAGGCAG	Cow.2151	Day.0	b
C.206	AGATGATCAGTC	TATGGTAATTGTACTCCTACGGGAGGCAG	Cow.2151	Day.6	b
C.266	GATGCTGCCGTT	TATGGTAATTGTACTCCTACGGGAGGCAG	Cow.2157	Day.1	a
C.31	GGACTTCCAGCT	TATGGTAATTGTACTCCTACGGGAGGCAG	Cow.2157	Day.0	a
C.130	ACTCCTTGTGTT	TATGGTAATTGTACTCCTACGGGAGGCAG	Cow.2195	Day.1	b
C.135	ACACGCGGTTTA	TATGGTAATTGTACTCCTACGGGAGGCAG	Cow.2195	Day.0	b
C.72	CAGCTCATCAGC	TATGGTAATTGTACTCCTACGGGAGGCAG	Cow.2223	Day.6	b
C.162	ACTTGGTGTAAG	TATGGTAATTGTACTCCTACGGGAGGCAG	Cow.2228	Day.6	a
C.237	AGGTCCAAATCA	TATGGTAATTGTACTCCTACGGGAGGCAG	Cow.2228	Day.1	a
C.8	CGTAAGATGCCT	TATGGTAATTGTACTCCTACGGGAGGCAG	Cow.2228	Day.0	a
C.165	GGATCGTAATAC	TATGGTAATTGTACTCCTACGGGAGGCAG	Cow.2242	Day.6	a
C.243	GTAATGCGTAAC	TATGGTAATTGTACTCCTACGGGAGGCAG	Cow.2242	Day.1	a
C.7	GGTGACTAGTTC	TATGGTAATTGTACTCCTACGGGAGGCAG	Cow.2242	Day.0	a
C.143	TGGCAAATCTAG	TATGGTAATTGTACTCCTACGGGAGGCAG	Cow.2267	Day.6	a
C.15	ATGGGTTCCGTC	TATGGTAATTGTACTCCTACGGGAGGCAG	Cow.2267	Day.0	a
C.239	CATCATACGGGT	TATGGTAATTGTACTCCTACGGGAGGCAG	Cow.2267	Day.1	a
C.246	ACGTGTAGGCTT	TATGGTAATTGTACTCCTACGGGAGGCAG	Cow.2270	Day.1	a
C.157	GGTTATTTGGCG	TATGGTAATTGTACTCCTACGGGAGGCAG	Cow.2273	Day.6	a
C.235	GCGTCCATGAAT	TATGGTAATTGTACTCCTACGGGAGGCAG	Cow.2273	Day.1	a
C.27	GTATCTGCGCGT	TATGGTAATTGTACTCCTACGGGAGGCAG	Cow.2273	Day.0	a
C.172	GCCAACAACCAT	TATGGTAATTGTACTCCTACGGGAGGCAG	Cow.2295	Day.6	b
C.227	TACACAAGTCGC	TATGGTAATTGTACTCCTACGGGAGGCAG	Cow.2295	Day.1	b
C.229	TATGCCAGAGAT	TATGGTAATTGTACTCCTACGGGAGGCAG	Cow.2295	Day.0	b
C.156	ATGCCATGCCGT	TATGGTAATTGTACTCCTACGGGAGGCAG	Cow.2302	Day.6	a
C.253	CTCCCTTTGTGT	TATGGTAATTGTACTCCTACGGGAGGCAG	Cow.2302	Day.1	a
C.32	TGGTCAACGATA	TATGGTAATTGTACTCCTACGGGAGGCAG	Cow.2302	Day.0	a
C.14	GTGGAGTCTCAT	TATGGTAATTGTACTCCTACGGGAGGCAG	Cow.2335	Day.0	b
C.248	ATAACATGTGCG	TATGGTAATTGTACTCCTACGGGAGGCAG	Cow.2335	Day.6	b
C.182	ATTGTTCCTACC	TATGGTAATTGTACTCCTACGGGAGGCAG	Cow.2340	Day.1	b
C.57	CCAATACGCCTG	TATGGTAATTGTACTCCTACGGGAGGCAG	Cow.2340	Day.0	b
C.142	ACGCGAACTAAT	TATGGTAATTGTACTCCTACGGGAGGCAG	Cow.2349	Day.6	a
C.216	GAGCGTATCCAT	TATGGTAATTGTACTCCTACGGGAGGCAG	Cow.2349	Day.1	a
C.5	TACTACGTGGCC	TATGGTAATTGTACTCCTACGGGAGGCAG	Cow.2349	Day.0	a
C.13	GGCCAGTTCCTA	TATGGTAATTGTACTCCTACGGGAGGCAG	Cow.2364	Day.0	b
C.160	TAATCGGTGCCA	TATGGTAATTGTACTCCTACGGGAGGCAG	Cow.2364	Day.6	b
C.264	GCCACGACTTAC	TATGGTAATTGTACTCCTACGGGAGGCAG	Cow.2364	Day.1	b
C.241	ATTCTCTCACGT	TATGGTAATTGTACTCCTACGGGAGGCAG	Cow.2379	Day.1	a
C.29	CTATCTCCTGTC	TATGGTAATTGTACTCCTACGGGAGGCAG	Cow.2379	Day.0	a
C.171	TATCTATCCTGC	TATGGTAATTGTACTCCTACGGGAGGCAG	Cow.2384	Day.6	a
C.258	GGAATCCGATTA	TATGGTAATTGTACTCCTACGGGAGGCAG	Cow.2384	Day.1	a
C.39	CTCACAACCGTG	TATGGTAATTGTACTCCTACGGGAGGCAG	Cow.2384	Day.0	a
C.155	CACTCATCATTC	TATGGTAATTGTACTCCTACGGGAGGCAG	Cow.2395	Day.6	a
C.28	TCGACATCTCTT	TATGGTAATTGTACTCCTACGGGAGGCAG	Cow.2395	Day.0	a
C.67	CATCCCTCTACT	TATGGTAATTGTACTCCTACGGGAGGCAG	Cow.2395	Day.1	a
C.201	GACTACCCGTTG	TATGGTAATTGTACTCCTACGGGAGGCAG	Cow.2398	Day.6	b
C.218	ATTCGGTAGTGC	TATGGTAATTGTACTCCTACGGGAGGCAG	Cow.2398	Day.1	b
C.98	TGTGCGATAACA	TATGGTAATTGTACTCCTACGGGAGGCAG	Cow.2398	Day.0	b
C.11	CGAGCAATCCTA	TATGGTAATTGTACTCCTACGGGAGGCAG	Cow.2400	Day.0	a
C.140	GCTCTCCGTAGA	TATGGTAATTGTACTCCTACGGGAGGCAG	Cow.2400	Day.6	a
C.247	TACGGATTATGG	TATGGTAATTGTACTCCTACGGGAGGCAG	Cow.2400	Day.1	a
C.168	TTGATCCGGTAG	TATGGTAATTGTACTCCTACGGGAGGCAG	Cow.2403	Day.6	a
C.234	TGCACGTGATAA	TATGGTAATTGTACTCCTACGGGAGGCAG	Cow.2403	Day.1	a
C.116	ATGTGTGTAGAC	TATGGTAATTGTACTCCTACGGGAGGCAG	Cow.2412	Day.1	b
C.127	AGTGTTTCGGAC	TATGGTAATTGTACTCCTACGGGAGGCAG	Cow.2412	Day.6	b
C.129	ACGATTCGAGTC	TATGGTAATTGTACTCCTACGGGAGGCAG	Cow.2412	Day.0	b
C.161	TGGTCGCATCGT	TATGGTAATTGTACTCCTACGGGAGGCAG	Cow.2425	Day.6	b
C.228	CTCGTGAATGAC	TATGGTAATTGTACTCCTACGGGAGGCAG	Cow.2425	Day.1	b
C.43	GAGCCATCTGTA	TATGGTAATTGTACTCCTACGGGAGGCAG	Cow.2425	Day.0	b
C.189	ATCCCTACGGAA	TATGGTAATTGTACTCCTACGGGAGGCAG	Cow.2440	Day.0	b
C.190	GCCGTAAACTTG	TATGGTAATTGTACTCCTACGGGAGGCAG	Cow.2440	Day.6	b
C.195	GCCTGTCTGCAA	TATGGTAATTGTACTCCTACGGGAGGCAG	Cow.2440	Day.1	b
C.102	TGAACCCTATGG	TATGGTAATTGTACTCCTACGGGAGGCAG	Cow.2446	Day.0	b
C.93	TCCTCGAGCGAT	TATGGTAATTGTACTCCTACGGGAGGCAG	Cow.2446	Day.6	b
C.96	TTAAGACAGTCG	TATGGTAATTGTACTCCTACGGGAGGCAG	Cow.2446	Day.1	b
C.215	CTTAGGCATGTG	TATGGTAATTGTACTCCTACGGGAGGCAG	Cow.2454	Day.6	b
C.223	CCAGATATAGCA	TATGGTAATTGTACTCCTACGGGAGGCAG	Cow.2454	Day.1	b
C.77	TGGAGTAGGTGG	TATGGTAATTGTACTCCTACGGGAGGCAG	Cow.2460	Day.1	b
C.78	CAAACAACAGCT	TATGGTAATTGTACTCCTACGGGAGGCAG	Cow.2460	Day.6	b
C.118	ACAACACTCCGA	TATGGTAATTGTACTCCTACGGGAGGCAG	Cow.2463	Day.1	b
C.123	GAGAGCAACAGA	TATGGTAATTGTACTCCTACGGGAGGCAG	Cow.2463	Day.0	b
C.133	CAGAAATGTGTC	TATGGTAATTGTACTCCTACGGGAGGCAG	Cow.2463	Day.6	b
C.202	CTGAAGGGCGAA	TATGGTAATTGTACTCCTACGGGAGGCAG	Cow.2473	Day.1	b
C.204	TGGTTGGTTACG	TATGGTAATTGTACTCCTACGGGAGGCAG	Cow.2473	Day.0	b
C.207	AATGACCTCGTG	TATGGTAATTGTACTCCTACGGGAGGCAG	Cow.2473	Day.6	b
C.126	CGATGCTGTTGA	TATGGTAATTGTACTCCTACGGGAGGCAG	Cow.2544	Day.0	b
C.128	CACTGGTGCATA	TATGGTAATTGTACTCCTACGGGAGGCAG	Cow.2544	Day.6	b
C.136	AACGTAGGCTCT	TATGGTAATTGTACTCCTACGGGAGGCAG	Cow.2544	Day.1	b
C.92	AGTAGCGGAAGA	TATGGTAATTGTACTCCTACGGGAGGCAG	Cow.7210	Day.6	a
C.97	GTGCAACCAATC	TATGGTAATTGTACTCCTACGGGAGGCAG	Cow.7210	Day.1	a
C.139	CGTGCTTAGGCT	TATGGTAATTGTACTCCTACGGGAGGCAG	Cow.7217	Day.6	a
C.19	AGTCGTGCACAT	TATGGTAATTGTACTCCTACGGGAGGCAG	Cow.7217	Day.0	a
DNA.NC.1	CGTAATTGCCGC	TATGGTAATTGTACTCCTACGGGAGGCAG	NC	NC	NC
DNA.NC.2	GTTCTCTTCTCG	TATGGTAATTGTACTCCTACGGGAGGCAG	NC	NC	NC
DNA.NC.3	GATCCCACGTAC	TATGGTAATTGTACTCCTACGGGAGGCAG	NC	NC	NC
PCR.NC.1	CGCTACAACTCG	TATGGTAATTGTACTCCTACGGGAGGCAG	NC	NC	NC
PCR.NC.2	TTGACCGCGGTT	TATGGTAATTGTACTCCTACGGGAGGCAG	NC	NC	NC
PCR.NC.3	CGATCTTCGAGC	TATGGTAATTGTACTCCTACGGGAGGCAG	NC	NC	NC

## Sheet: Table S9
#SampleID	BarcodeSequence	LinkerPrimerSequence	CowID	DIM	BstY
CF.267	AACCAAACTCGA	TATGGTAATTGTACTCCTACGGGAGGCAG	c.1632	Day.1	a
CF.42	CAAATTCGGGAT	TATGGTAATTGTACTCCTACGGGAGGCAG	c.1632	Day.0	a
CF.188	ATTTAGGACGAC	TATGGTAATTGTACTCCTACGGGAGGCAG	c.1661	Day.6	a
CF.192	ATTAAGCCTGGA	TATGGTAATTGTACTCCTACGGGAGGCAG	c.1661	Day.0	a
CF.198	GCAGATTTCCAG	TATGGTAATTGTACTCCTACGGGAGGCAG	c.1661	Day.1	a
CF.262	TAACGCTGTGTG	TATGGTAATTGTACTCCTACGGGAGGCAG	c.1795	Day.1	a
CF.3	GCGATATATCGC	TATGGTAATTGTACTCCTACGGGAGGCAG	c.1795	Day.6	a
CF.158	ACGGGTCATCAT	TATGGTAATTGTACTCCTACGGGAGGCAG	c.1811	Day.6	b
CF.153	TATGTGCCGGCT	TATGGTAATTGTACTCCTACGGGAGGCAG	c.1838	Day.6	b
CF.236	AGGTGAGTTCTA	TATGGTAATTGTACTCCTACGGGAGGCAG	c.1838	Day.1	b
CF.9	ACGAGACTGATT	TATGGTAATTGTACTCCTACGGGAGGCAG	c.1838	Day.0	b
CF.209	GCGTTGCAAACT	TATGGTAATTGTACTCCTACGGGAGGCAG	c.1841	Day.6	a
CF.150	AGCTATGTATGG	TATGGTAATTGTACTCCTACGGGAGGCAG	c.1878	Day.6	b
CF.263	TTCTCCATCACA	TATGGTAATTGTACTCCTACGGGAGGCAG	c.1878	Day.1	b
CF.103	GTTATCGCATGG	TATGGTAATTGTACTCCTACGGGAGGCAG	c.1926	Day.6	b
CF.105	GCTTGAGCTTGA	TATGGTAATTGTACTCCTACGGGAGGCAG	c.1926	Day.1	b
CF.115	AGCTGTCAAGCT	TATGGTAATTGTACTCCTACGGGAGGCAG	c.1926	Day.0	b
CF.71	TACAGCGCATAC	TATGGTAATTGTACTCCTACGGGAGGCAG	c.2042	Day.0	a
CF.61	GTGTTGTCGTGC	TATGGTAATTGTACTCCTACGGGAGGCAG	c.2044	Day.6	b
CF.75	TATACCGCTGCG	TATGGTAATTGTACTCCTACGGGAGGCAG	c.2044	Day.1	b
CF.76	TGCGCTGAATGT	TATGGTAATTGTACTCCTACGGGAGGCAG	c.2044	Day.0	b
CF.114	GCCTAGCCCAAT	TATGGTAATTGTACTCCTACGGGAGGCAG	c.2147	Day.6	b
CF.132	TTCTCTCGACAT	TATGGTAATTGTACTCCTACGGGAGGCAG	c.2147	Day.1	b
CF.197	GGTTCCATTAGG	TATGGTAATTGTACTCCTACGGGAGGCAG	c.2151	Day.1	b
CF.206	AGATGATCAGTC	TATGGTAATTGTACTCCTACGGGAGGCAG	c.2151	Day.6	b
CF.162	ACTTGGTGTAAG	TATGGTAATTGTACTCCTACGGGAGGCAG	c.2228	Day.6	a
CF.237	AGGTCCAAATCA	TATGGTAATTGTACTCCTACGGGAGGCAG	c.2228	Day.1	a
CF.165	GGATCGTAATAC	TATGGTAATTGTACTCCTACGGGAGGCAG	c.2242	Day.6	a
CF.243	GTAATGCGTAAC	TATGGTAATTGTACTCCTACGGGAGGCAG	c.2242	Day.1	a
CF.7	GGTGACTAGTTC	TATGGTAATTGTACTCCTACGGGAGGCAG	c.2242	Day.0	a
CF.143	TGGCAAATCTAG	TATGGTAATTGTACTCCTACGGGAGGCAG	c.2267	Day.6	a
CF.15	ATGGGTTCCGTC	TATGGTAATTGTACTCCTACGGGAGGCAG	c.2267	Day.0	a
CF.164	GACATTGTCACG	TATGGTAATTGTACTCCTACGGGAGGCAG	c.2270	Day.6	a
CF.246	ACGTGTAGGCTT	TATGGTAATTGTACTCCTACGGGAGGCAG	c.2270	Day.1	a
CF.157	GGTTATTTGGCG	TATGGTAATTGTACTCCTACGGGAGGCAG	c.2273	Day.6	a
CF.235	GCGTCCATGAAT	TATGGTAATTGTACTCCTACGGGAGGCAG	c.2273	Day.1	a
CF.58	AGTTACGAGCTA	TATGGTAATTGTACTCCTACGGGAGGCAG	c.2273	Day.0	a
CF.172	GCCAACAACCAT	TATGGTAATTGTACTCCTACGGGAGGCAG	c.2295	Day.6	b
CF.227	TACACAAGTCGC	TATGGTAATTGTACTCCTACGGGAGGCAG	c.2295	Day.1	b
CF.229	TATGCCAGAGAT	TATGGTAATTGTACTCCTACGGGAGGCAG	c.2295	Day.0	b
CF.248	ATAACATGTGCG	TATGGTAATTGTACTCCTACGGGAGGCAG	c.2335	Day.6	b
CF.182	ATTGTTCCTACC	TATGGTAATTGTACTCCTACGGGAGGCAG	c.2340	Day.1	b
CF.57	CCAATACGCCTG	TATGGTAATTGTACTCCTACGGGAGGCAG	c.2340	Day.0	b
CF.142	ACGCGAACTAAT	TATGGTAATTGTACTCCTACGGGAGGCAG	c.2349	Day.6	a
CF.216	GAGCGTATCCAT	TATGGTAATTGTACTCCTACGGGAGGCAG	c.2349	Day.1	a
CF.5	TACTACGTGGCC	TATGGTAATTGTACTCCTACGGGAGGCAG	c.2349	Day.0	a
CF.13	GGCCAGTTCCTA	TATGGTAATTGTACTCCTACGGGAGGCAG	c.2364	Day.0	b
CF.160	TAATCGGTGCCA	TATGGTAATTGTACTCCTACGGGAGGCAG	c.2364	Day.6	b
CF.264	GCCACGACTTAC	TATGGTAATTGTACTCCTACGGGAGGCAG	c.2364	Day.1	b
CF.241	ATTCTCTCACGT	TATGGTAATTGTACTCCTACGGGAGGCAG	c.2379	Day.1	a
CF.29	CTATCTCCTGTC	TATGGTAATTGTACTCCTACGGGAGGCAG	c.2379	Day.0	a
CF.171	TATCTATCCTGC	TATGGTAATTGTACTCCTACGGGAGGCAG	c.2384	Day.6	a
CF.258	GGAATCCGATTA	TATGGTAATTGTACTCCTACGGGAGGCAG	c.2384	Day.1	a
CF.155	CACTCATCATTC	TATGGTAATTGTACTCCTACGGGAGGCAG	c.2395	Day.6	a
CF.28	TCGACATCTCTT	TATGGTAATTGTACTCCTACGGGAGGCAG	c.2395	Day.0	a
CF.67	CATCCCTCTACT	TATGGTAATTGTACTCCTACGGGAGGCAG	c.2395	Day.1	a
CF.201	GACTACCCGTTG	TATGGTAATTGTACTCCTACGGGAGGCAG	c.2398	Day.6	b
CF.218	ATTCGGTAGTGC	TATGGTAATTGTACTCCTACGGGAGGCAG	c.2398	Day.1	b
CF.11	CGAGCAATCCTA	TATGGTAATTGTACTCCTACGGGAGGCAG	c.2400	Day.0	a
CF.140	GCTCTCCGTAGA	TATGGTAATTGTACTCCTACGGGAGGCAG	c.2400	Day.6	a
CF.247	TACGGATTATGG	TATGGTAATTGTACTCCTACGGGAGGCAG	c.2400	Day.1	a
CF.116	ATGTGTGTAGAC	TATGGTAATTGTACTCCTACGGGAGGCAG	c.2412	Day.1	b
CF.127	AGTGTTTCGGAC	TATGGTAATTGTACTCCTACGGGAGGCAG	c.2412	Day.6	b
CF.129	ACGATTCGAGTC	TATGGTAATTGTACTCCTACGGGAGGCAG	c.2412	Day.0	b
CF.228	CTCGTGAATGAC	TATGGTAATTGTACTCCTACGGGAGGCAG	c.2425	Day.1	b
CF.43	GAGCCATCTGTA	TATGGTAATTGTACTCCTACGGGAGGCAG	c.2425	Day.0	b
CF.189	ATCCCTACGGAA	TATGGTAATTGTACTCCTACGGGAGGCAG	c.2440	Day.0	b
CF.190	GCCGTAAACTTG	TATGGTAATTGTACTCCTACGGGAGGCAG	c.2440	Day.6	b
CF.102	TGAACCCTATGG	TATGGTAATTGTACTCCTACGGGAGGCAG	c.2446	Day.0	b
CF.93	TCCTCGAGCGAT	TATGGTAATTGTACTCCTACGGGAGGCAG	c.2446	Day.6	b
CF.96	TTAAGACAGTCG	TATGGTAATTGTACTCCTACGGGAGGCAG	c.2446	Day.1	b
CF.118	ACAACACTCCGA	TATGGTAATTGTACTCCTACGGGAGGCAG	c.2463	Day.1	b
CF.123	GAGAGCAACAGA	TATGGTAATTGTACTCCTACGGGAGGCAG	c.2463	Day.0	b
CF.133	CAGAAATGTGTC	TATGGTAATTGTACTCCTACGGGAGGCAG	c.2463	Day.6	b
CF.207	AATGACCTCGTG	TATGGTAATTGTACTCCTACGGGAGGCAG	c.2473	Day.6	b
CF.126	CGATGCTGTTGA	TATGGTAATTGTACTCCTACGGGAGGCAG	c.2544	Day.0	b
CF.128	CACTGGTGCATA	TATGGTAATTGTACTCCTACGGGAGGCAG	c.2544	Day.6	b
CF.92	AGTAGCGGAAGA	TATGGTAATTGTACTCCTACGGGAGGCAG	c.7210	Day.6	a
CF.97	GTGCAACCAATC	TATGGTAATTGTACTCCTACGGGAGGCAG	c.7210	Day.1	a
CF.139	CGTGCTTAGGCT	TATGGTAATTGTACTCCTACGGGAGGCAG	c.7217	Day.6	a
CF.19	AGTCGTGCACAT	TATGGTAATTGTACTCCTACGGGAGGCAG	c.7217	Day.0	a
CF.261	ACTGACTTAAGG	TATGGTAATTGTACTCCTACGGGAGGCAG	c.7217	Day.1	a
DNA.NC.1	CGTAATTGCCGC	TATGGTAATTGTACTCCTACGGGAGGCAG	NC	NC	NC
DNA.NC.2	GTTCTCTTCTCG	TATGGTAATTGTACTCCTACGGGAGGCAG	NC	NC	NC
DNA.NC.3	GATCCCACGTAC	TATGGTAATTGTACTCCTACGGGAGGCAG	NC	NC	NC
PCR.NC.1	CGCTACAACTCG	TATGGTAATTGTACTCCTACGGGAGGCAG	NC	NC	NC
PCR.NC.2	TTGACCGCGGTT	TATGGTAATTGTACTCCTACGGGAGGCAG	NC	NC	NC
PCR.NC.3	CGATCTTCGAGC	TATGGTAATTGTACTCCTACGGGAGGCAG	NC	NC	NC
